# Supplementary material for: Effects of a New Combination of Natural Extracts on Glaucoma-Related Retinal Degeneration
Source: Foods. 2021 Aug 15;10(8):1885. doi: 10.3390/foods10081885 (PMC8391439; doi:10.3390/foods10081885)
Supplement: Supplementary file 1 [file foods-10-01885-s001.zip]

Archive with 1 entries (1 files):
- foods-1317007-supplementary.pdf
